# Supplementary material for: Habitat and Anthropogenic Determinants of Chinese Pangolin (Manis pentadactyla) Burrow Occupancy in Udayapur, Eastern Nepal: Implications for Site‐Specific Conservation
Source: Ecol Evol. 2025 Jun 4;15(6):e71493. doi: 10.1002/ece3.71493 (PMC12134491; doi:10.1002/ece3.71493)
Supplement: Supplementary file 1 — Data S1. [file ECE3-15-e71493-s001.xlsx]

## Sheet: BS
S.N.	Location	pan	HT	SD	RD	WD	Ele	Slo	Asp	CC	Ant	LG	Fire	AD	SC	Txt	PH
1	W14	1	forest	2015.17	250.17	1229.46	903	>35	SW	0-25	no	yes	yes	no	light brown	silt	7.8
2	W14	1	forest	2013.49	257.84	1220.91	920	>35	SW	0-25	yes	yes	no	no	light reddish brown	clay	8
3	W14	1	forest	1984.38	286.22	1205.09	912	>35	SW	0-25	no	yes	no	no	brown	sandy	7.6
4	W14	1	forest	1973.3	302.3	1192.46	901	>35	SW	0-25	yes	yes	no	no	light brown	sandy	7.2
5	W14	1	forest	1909.68	310.51	1079.11	894	>35	W	0-25	no	yes	yes	no	light brown	silt	7.3
6	W14	1	forest	1930.33	302.46	1042.7	858	>35	NW	26-50	no	yes	no	no	light brown	clay	7.4
7	W14	1	forest	1928.7	287.34	1009.46	842	26-35	W	51-75	no	yes	no	no	brown	sandy	7.8
8	W14	1	forest	1947.14	289	953.49	829	>35	NW	0-25	no	yes	yes	no	light brown	silt	7.5
9	W14	1	forest	2023	359.09	912.65	803	>35	NW	0-25	no	no	no	no	pinkish grey	sandy	7.5
10	W14	1	forest	1983.69	80.01	164.59	823	>35	W	0-25	no	no	yes	no	pinkish grey	sandy	8.3
11	W14	1	forest	2043.98	149.99	90.97	789	>35	N	0-25	no	no	no	no	light reddish brown	clay	8
12	W14	1	forest	1990.08	311.29	575.45	861	>35	SW	0-25	no	no	no	no	light reddish brown	silt	7.1
13	W14	1	forest	2048.21	368.86	640.29	871	16-25	N	0-25	yes	yes	yes	Yes	red	silt	7.5
14	W14	1	forest	2041.16	361.88	642.16	874	16-25	NW	0-25	no	yes	no	Yes	light brown	sandy	6.9
15	W14	1	forest	1952.35	295.91	807.14	852	26-35	N	26-50	yes	yes	no	Yes	light reddish brown	silt	8.1
16	W14	1	forest	1926.48	273.45	799.88	882	26-35	NE	0-25	no	yes	yes	Yes	light brown	clay	7.8
17	W14	1	forest	1919.29	271.22	785.51	884	>35	N	0-25	yes	yes	no	Yes	light brown	sandy	7.7
18	W14	1	forest	1908.94	264.2	779.08	893	>35	N	0-25	yes	yes	no	Yes	pinkish grey	silt	7.4
19	W14	1	forest	1912.96	268.66	776.59	893	>35	N	0-25	yes	yes	no	Yes	light reddish brown	sandy	7.8
20	W14	1	forest	2162.98	67.05	1360.87	1084	>35	NW	51-75	yes	yes	yes	Yes	brown	clay	7.6
21	W14	1	forest	1443.33	42.38	711.57	1064	>35	SW	0-25	no	yes	no	Yes	dark brown	sandy	6.8
22	W14	1	forest	2332.96	91.14	1501.38	1047	>35	NW	0-25	no	yes	no	Yes	light reddish brown	sandy	7.8
23	W14	1	forest	740.759	90.34	92.97	1053	>35	NW	0-25	no	yes	yes	Yes	light brown	clay	7.7
24	W14	1	forest	691.222	117.07	26.04	1060	>35	NW	0-25	no	yes	no	Yes	light reddish brown	clay	6.7
25	W14	1	forest	588.533	137	94.19	1036	>35	SE	0-25	no	yes	no	Yes	brown	clay	7.2
26	W14	1	forest	583.921	141.2	107.7	1028	>35	S	51-75	no	yes	yes	Yes	brown	clay	6.5
27	W14	1	forest	693.029	198.34	27.37	1002	26-35	NW	51-75	no	yes	no	Yes	light reddish brown	silt	7.3
28	W14	1	forest	689.278	204.08	35.45	1000	26-35	W	0-25	yes	yes	no	Yes	brown	silt	7.1
29	W14	1	forest	627.552	201.59	116.04	995	26-35	SW	>75	no	yes	yes	Yes	light reddish brown	clay	7.8
30	W14	1	forest	551.534	156.38	197.56	1012	>35	SW	>75	no	yes	no	Yes	light brown	silt	7.9
31	W14	1	forest	542.092	154.28	209.13	1014	>35	NE	26-50	no	yes	yes	Yes	dark reddish grey	clay	7.3
32	W14	1	forest	572.681	186.38	202.6	1022	26-35	N	0-25	yes	yes	no	Yes	red	silt	7.4
33	W14	1	forest	581.54	196	201.12	1017	>35	NW	0-25	yes	yes	yes	Yes	pale red	silt	7.2
34	W14	1	forest	582.142	203.56	210.25	1020	26-35	N	0-25	no	yes	yes	no	light reddish brown	sandy	6.2
35	W14	1	forest	576.371	205.75	228.06	1028	26-35	W	0-25	yes	yes	no	no	light brown	silt	7.7
36	W14	1	forest	561.507	190.89	236.03	1034	26-35	NW	0-25	yes	no	no	Yes	light brown	clay	7.5
37	W14	1	forest	550.914	179.67	228.11	1039	26-35	NW	0-25	yes	no	yes	Yes	brown	sandy	7.3
38	W14	1	forest	542.36	171.28	233.54	1044	16-25	NW	0-25	no	no	yes	Yes	light brown	clay	6.8
39	W14	1	forest	528.746	156.45	273.02	1054	26-35	NW	0-25	no	no	no	Yes	brown	silt	7.2
40	W14	1	forest	518.047	147.61	250.35	1061	26-35	N	0-25	no	yes	yes	Yes	dark brown	clay	7
41	W14	1	forest	510.11	139.85	257.28	1064	26-35	NE	0-25	no	yes	yes	no	pinkish grey	clay	7.9
42	W14	1	forest	496.982	126.09	274.64	1071	26-35	NE	0-25	yes	yes	yes	no	pinkish grey	clay	7.1
43	W14	1	forest	502.552	130.67	282.9	1077	16-25	NE	0-25	yes	yes	no	no	pale red	clay	7.1
44	W14	1	forest	497.71	125.08	292.1	1082	26-35	NE	0-25	no	yes	yes	no	black	silt	6.1
45	W14	1	forest	3029.86	115.81	1941.26	1403	26-35	SE	0-25	yes	yes	no	no	light reddish brown	sandy	7.3
46	W14	1	forest	3018.27	151.54	1933.31	1433	>35	S	26-50	yes	yes	yes	no	red	clay	6.5
47	W14	1	forest	3020.02	116.6	1913.76	1440	>35	NW	0-25	yes	yes	yes	no	brown	silt	7.8
48	W14	1	forest	2983.62	92	1943.44	1437	26-35	W	0-25	no	yes	yes	no	yellowish red	silt	7.4
49	W14	1	forest	2983.25	93.99	1944.26	1435	26-35	W	0-25	yes	yes	yes	no	yellowish red	silt	8.2
50	W14	1	forest	2978.29	88.56	1947.69	1436	26-35	W	0-25	yes	yes	no	no	dark reddish brown	silt	8.1
51	W14	1	forest	2943.87	63.43	1974.25	1445	>35	SW	0-25	yes	yes	no	no	yellowish red	clay	7.4
52	W14	1	forest	2933.29	61.96	1983.92	1445	>35	W	0-25	no	yes	no	no	brown	silt	7.5
53	W14	1	forest	2918.76	39.32	1993.3	1452	0-15	SW	0-25	yes	no	yes	no	pale red	silt	6.9
54	W14	1	forest	2931.55	21.88	1977.43	1467	16-25	SW	0-25	yes	no	yes	no	brown	silt	7.4
55	W14	1	forest	2977.96	1.56	1928.92	1488	16-25	S	0-25	yes	no	no	no	dark reddish brown	silt	7.1
56	W14	1	forest	3005.33	16.7	1899.72	1500	16-25	SW	0-25	yes	no	no	no	yellowish red	clay	6.7
57	W14	1	forest	3166.35	28.93	1749.69	1501	0-15	SW	0-25	yes	no	yes	no	brown	silt	7.2
58	W14	1	forest	3126.03	44.19	1850.97	1456	0-15	NW	0-25	no	no	no	no	brown	clay	5.5
59	W14	1	forest	2959.78	0.52	2114.91	1357	16-25	SW	0-25	no	no	no	no	dark brown	clay	6.7
60	W14	1	forest	2814.21	117.04	2166.64	1221	16-25	N	0-25	no	no	no	no	light reddish brown	clay	7.4
61	W14	1	forest	3359.53	346.4	1843.83	1089	>35	W	0-25	no	yes	no	no	dark reddish grey	silt	6.5
62	W14	1	forest	3345.29	385.65	1906.54	999	>35	N	0-25	yes	yes	yes	no	pinkish grey	silt	7
63	W14	1	forest	3385.01	379.82	1839.5	993	>35	NW	0-25	yes	no	no	no	dark reddish grey	silt	6.6
64	W14	1	forest	3428.04	384.37	1807.48	982	>35	NW	26-50	no	yes	no	Yes	black	silt	7.8
65	W14	1	forest	3520.68	357.37	1703.03	941	26-35	W	0-25	no	yes	yes	no	dark brown	sandy	7.2
66	W14	1	forest	3626.1	273.15	1621.95	926	>35	W	0-25	no	no	no	no	pinkish grey	sandy	6.9
67	W14	1	forest	3813.74	86.19	1503.92	913	>35	NW	26-50	no	no	no	no	pinkish grey	sandy	6.8
68	W14	1	forest	3847.01	57.45	1476.39	911	26-35	W	0-25	yes	no	yes	no	pale red	sandy	6.9
69	W14	1	forest	3842.9	59.84	1481.27	915	>35	NW	0-25	no	no	no	no	light reddish brown	silt	6.6
70	W14	1	forest	3857.93	46.83	1470.76	915	>35	NW	0-25	yes	no	yes	no	brown	sandy	4.9
71	W14	1	forest	4279.05	23.49	1154.57	893	16-25	W	0-25	no	no	yes	no	pinkish grey	sandy	6.2
72	W14	1	forest	4259.75	43.37	1189.28	876	>35	NW	0-25	no	no	no	no	brown	silt	6.9
73	W14	1	forest	3728.33	15.1	1779.45	746	>35	N	0-25	yes	no	no	no	brown	sandy	7.5
74	W10	1	forest	3654.76	28.22	1916.56	761	>35	NE	26-50	no	yes	yes	Yes	gray	sandy	8.3
75	W10	1	forest	3689.93	9.3	1907.38	766	>35	N	>75	no	yes	no	Yes	light brown	sandy	8.5
76	W10	1	forest	3663.27	12.72	1937.74	772	>35	NE	0-25	yes	yes	yes	Yes	yellowish red	sandy	8.5
77	W10	1	forest	3653.7	5.31	2009.58	790	>35	NE	51-75	no	no	no	no	brown	sandy	8.7
78	W10	1	forest	3648.46	8.97	2018.8	796	16-25	N	0-25	no	no	no	no	light brown	sandy	8.3
79	W10	1	forest	3595.71	14.65	2172.1	778	0-15	W	0-25	no	no	yes	no	pale red	silt	8.5
80	W10	1	forest	3479.04	117.57	2276.37	764	16-25	SW	0-25	no	no	no	Yes	pinkish grey	clay	7.7
81	W14	1	farmland	3023.73	107.32	217.13	1246	26-35	SW	0-25	no	no	no	no	dark reddish grey	clay	5.5
82	W14	1	farmland	1517.12	104.61	210.36	1169	26-35	SE	0-25	no	no	yes	no	light brown	clay	5.1
83	W14	1	farmland	1501.78	81.9	187.01	1181	>35	SE	0-25	no	no	yes	no	dark greenish gray	silt	5.3
84	W14	1	farmland	1383.38	116.26	168.45	1217	>35	SE	0-25	no	no	no	no	yellowish red	clay	5.6
85	W14	1	farmland	1179.23	69.25	97.95	1191	>35	NE	51-75	yes	no	yes	no	dark grey	clay	5.3
86	W14	1	farmland	1159.56	71.69	84.18	1186	>35	S	0-25	yes	no	yes	no	light brown	clay	5.5
87	W14	1	farmland	1165.3	71.02	87.46	1187	>35	SE	0-25	yes	no	no	no	gray	sandy	5.4
88	W14	1	farmland	1139.52	69.51	79.63	1184	>35	NE	0-25	yes	no	no	no	dark grey	clay	5.5
89	W14	1	farmland	1133.9	65.54	82.69	1187	>35	SE	0-25	yes	no	yes	no	dark grey	silt	5.4
90	W14	1	farmland	1142.89	54.56	95.59	1199	>35	SE	0-25	yes	no	yes	no	dark reddish brown	silt	5.8
91	W14	1	farmland	1151.13	50.64	101.91	1206	>35	NE	26-50	no	no	no	no	pale red	sandy	5.5
92	W14	1	farmland	1094.14	20.05	141.79	1216	26-35	SE	0-25	yes	no	no	no	dark reddish grey	sandy	5
93	W14	1	farmland	955.992	14.15	297.51	1161	>35	SW	51-75	yes	no	yes	no	pinkish grey	clay	5.7
94	W14	1	farmland	1009.15	8.45	305.99	1159	>35	SW	26-50	yes	yes	yes	no	dark reddish grey	silt	5.6
95	W14	1	farmland	998.672	31.79	281.55	1175	>35	SW	0-25	yes	yes	no	no	dark grey	sandy	5.2
96	W14	1	farmland	1034.31	26.49	238.24	1221	>35	SW	51-75	no	no	no	no	light brown	silt	5.3
97	W14	1	farmland	1897.8	139.57	989.84	1454	26-35	NE	51-75	yes	no	no	no	yellowish red	clay	5.3
98	W14	1	farmland	1903.92	154.16	1024.61	1407	16-25	NE	26-50	yes	no	no	no	pale red	silt	5.7
99	W14	1	farmland	1903.31	149.13	1279.22	1504	26-35	NE	>75	no	no	yes	Yes	dark yellowish brown	silt	4.9
100	W11	1	farmland	1937.23	4.46	1280.93	1506	16-25	NW	26-50	yes	yes	yes	Yes	pinkish grey	clay	4.9
101	W11	1	farmland	1939.46	6.46	1282.94	1511	26-35	NW	0-25	yes	yes	no	Yes	dark greenish gray	sandy	5.3
102	W11	1	farmland	1899.49	6.96	1282.94	1504	26-35	NE	51-75	no	yes	yes	no	dark grey	sandy	6.2
103	W11	1	farmland	1899.49	6.96	1287.02	1502	26-35	NE	51-75	no	yes	no	no	dark grey	silt	6.6
104	W11	1	farmland	1897.36	4.99	1277.97	1501	26-35	NE	51-75	no	yes	yes	no	yellowish red	clay	5.9
105	W11	1	farmland	1881.78	17.49	1266.95	1495	26-35	NE	51-75	no	yes	yes	no	dark grey	sandy	6.9
106	W11	1	farmland	1866.6	31.36	1272.98	1494	26-35	NE	>75	no	yes	yes	no	dark grey	silt	6.5
107	W11	1	farmland	1878.59	21.86	1295.21	1504	26-35	NE	>75	no	yes	yes	no	black	sandy	5.8
108	W11	1	farmland	1864.9	17.23	1293.76	1498	>35	NE	51-75	yes	yes	yes	no	dark grey	silt	5.9
109	W11	1	farmland	1864.81	18.03	619.15	1487	>35	NE	51-75	yes	yes	yes	no	dark grey	silt	6.5
110	W11	1	farmland	1864.81	0.8	615.47	1455	>35	SW	0-25	yes	yes	no	no	dark grey	sandy	7.4
111	W11	1	forest	11021.5	1.15	615.47	1404	26-35	NE	26-50	yes	no	no	no	dark reddish brown	silt	7.3
112	W11	1	forest	11026.5	2.5	587.76	1412	16-25	NE	26-50	no	no	no	no	brown	silt	7.2
113	W11	1	forest	1655.29	1.15	581.49	1405	26-35	NE	26-50	yes	no	no	no	gray	clay	6.1
114	W11	1	forest	1651.11	2.75	697.85	1402	26-35	NW	51-75	no	no	no	no	gray	sandy	6.2
115	W11	1	forest	1651.11	3.15	696.01	1397	26-35	NW	>75	no	no	no	no	light reddish brown	clay	6.8
116	W11	1	forest	1615.07	3.63	733.43	1382	26-35	NW	26-50	yes	no	no	no	light brown	clay	6.9
117	W11	1	forest	1594.42	12.06	732.26	1383	16-25	NW	0-25	no	no	no	no	yellowish red	silt	6
118	W11	1	forest	1633.93	107.98	659.15	1369	16-25	SE	51-75	no	no	no	no	brown	clay	5.3
119	W11	1	forest	1640.05	100.08	666.66	1368	16-25	SE	>75	yes	no	no	no	brown	clay	5.9
120	W11	1	forest	1656.92	125.25	695.69	1421	26-35	NW	0-25	yes	yes	no	no	dark reddish grey	clay	6.2
121	W11	1	forest	1647.62	132.98	798.63	1422	26-35	SE	51-75	no	no	no	Yes	pinkish grey	sandy	6.5
122	W11	1	forest	1571.16	118.37	793.78	1395	26-35	NE	0-25	no	yes	no	no	pinkish grey	sandy	6.8
123	W11	1	forest	1545.05	138.93	797.6	1361	26-35	SW	>75	no	no	no	no	light brown	silt	7.2
124	W11	1	forest	1549.93	118	746.6	1368	>35	NW	51-75	yes	yes	no	Yes	dark reddish grey	sandy	5.6
125	W11	1	forest	1611.53	132.72	751.32	1366	26-35	NW	>75	yes	no	no	Yes	pinkish grey	silt	5.8
126	W11	1	forest	1607.64	130.92	591.61	1377	26-35	NW	>75	yes	yes	no	no	light brown	sandy	6.3
127	W11	1	forest	1594.85	115.99	591.65	1377	16-25	SW	>75	no	yes	no	no	pale red	silt	6.2
128	W11	1	forest	1714.64	81.76	592.79	1467	>35	NE	26-50	no	no	no	no	light brown	sandy	5.7
129	W11	1	forest	1726.32	74.71	568.84	1464	>35	NW	0-25	yes	no	no	no	dark greenish gray	silt	6.9
130	W11	1	forest	3050.95	3.97	578.08	599	26-35	NW	51-75	yes	no	no	no	weak red	sandy	7.3
131	W11	1	forest	3051.24	4.56	527.58	597	26-35	NW	51-75	no	yes	no	no	weak red	sandy	7.8
132	W11	1	forest	3051.48	7.71	508.71	597	26-35	SE	51-75	yes	yes	no	no	light brown	clay	7.9
133	W11	1	forest	3083.76	4.63	497.75	606	26-35	NW	0-25	yes	yes	no	no	light reddish brown	sandy	8.1
134	W11	1	forest	3086.69	38.56	503.97	605	26-35	SE	>75	yes	yes	no	no	pinkish grey	clay	8.2
135	W11	1	forest	3148.72	36.62	424.53	596	>35	NE	26-50	yes	yes	no	Yes	pale red	sandy	7.9
136	W11	1	forest	3181.85	37.34	487.87	594	>35	SE	51-75	yes	yes	no	Yes	light reddish brown	sandy	7.8
137	W11	1	forest	3168.93	0.37	492.05	589	26-35	SE	0-25	yes	yes	no	Yes	brown	clay	8
138	W11	1	forest	3159.74	1.99	489.39	594	>35	SE	51-75	yes	yes	no	Yes	brown	silt	7.6
139	W10	1	forest	3149.31	70.46	480.14	589	26-35	SE	0-25	yes	yes	no	Yes	pinkish grey	clay	8.1
140	W10	1	forest	3179.37	7.22	466.15	588	26-35	NE	26-50	no	yes	no	Yes	weak red	silt	7.5
141	W10	1	forest	3177.13	1.4	474.03	586	>35	NE	51-75	no	yes	no	Yes	light brown	clay	6.8
142	W10	1	forest	3173.43	11.27	474.03	577	>35	NW	51-75	no	yes	no	Yes	pinkish grey	silt	7.9
143	W10	1	forest	3174.4	29.92	460.52	566	>35	NW	51-75	no	yes	no	Yes	light reddish brown	sandy	6.7
144	W10	1	forest	3193.17	34.97	460.06	563	>35	NE	26-50	yes	yes	no	Yes	dark yellowish brown	silt	6.7
145	W10	1	forest	3171.04	53.88	258.12	561	>35	NE	26-50	no	yes	no	Yes	brown	clay	4.9
146	W10	1	forest	3171.04	53.88	448.31	556	26-35	NE	26-50	no	yes	no	Yes	brown	clay	4
147	W10	1	forest	3192.68	47.26	908.39	556	26-35	NE	51-75	no	yes	no	Yes	light reddish brown	clay	4.7
148	W10	1	forest	3188.94	53.94	943.53	555	26-35	NE	51-75	no	yes	no	Yes	reddish brown	clay	4.5
149	W10	1	forest	25107.4	25.27	921	544	26-35	NE	26-50	no	yes	no	Yes	reddish brown	clay	4.1
150	W10	1	forest	3195.61	71.47	923.62	540	26-35	NE	26-50	no	yes	no	Yes	dark yellowish brown	clay	5.6
151	W10	1	forest	2490.8	212.78	930.99	881	>35	SE	0-25	no	yes	yes	no	dark brown	silt	3.8
152	W10	1	forest	2508.14	255.52	890.44	772	>35	SE	0-25	no	yes	yes	no	ligh yellowish brown	clay	7.5
153	W10	1	forest	2534.98	267.44	888.73	750	>35	SE	26-50	yes	no	no	no	brown	clay	6.8
154	W10	1	forest	2542.81	292.21	604.8	741	>35	SE	51-75	no	no	no	no	brown	silt	5.9
155	W10	1	forest	2529.96	278.57	874.52	740	>35	SE	0-25	no	no	no	no	brown	clay	5.7
156	W10	1	forest	2571.24	313.31	858.69	741	>35	E	26-50	no	no	no	no	dark reddish brown	sandy	5.4
157	W10	1	forest	2543.33	315.64	840.69	742	>35	SE	0-25	no	no	no	no	dark reddish brown	silt	6.3
158	W10	1	forest	2618.09	36.43	815.62	746	26-35	SE	0-25	yes	no	no	no	dark yellowish brown	clay	5.6
159	W10	1	forest	2562.92	298.72	808.32	748	>35	SE	0-25	no	no	no	no	light brown	clay	5.3
160	W10	1	forest	2571.98	282.13	805.74	756	26-35	SE	0-25	no	no	no	no	dark yellowish brown	clay	6.1
161	W10	1	forest	2580.95	263.52	808.77	768	26-35	SE	0-25	yes	no	no	no	light brown	silt	6.5
162	W10	1	forest	2595.88	237.56	795.1	769	26-35	SE	0-25	yes	no	no	no	dark yellowish brown	sandy	6.3
163	W10	1	forest	2600.82	230.02	797.25	777	26-35	SE	26-50	no	no	no	no	brown	silt	6.5
164	W10	1	forest	2649.57	211.85	789.51	781	26-35	S	26-50	no	no	no	no	light brown	clay	6
165	W10	1	forest	2669.27	198.34	810.87	788	26-35	S	>75	yes	no	no	no	light brown	clay	5.8
166	W10	1	forest	2700.46	171.77	442.66	785	>35	E	0-25	no	no	no	no	dark reddish brown	sandy	5.7
167	W10	1	forest	2700.22	173.98	442.66	785	26-35	E	26-50	yes	no	no	no	brown	sandy	5.8
168	W8	1	forest	2701.16	158.2	442.66	758	>35	NE	51-75	no	no	no	no	brown	sandy	5.9
169	W8	1	forest	2713.57	177.77	442.66	783	>35	NE	26-50	no	no	no	no	light brown	silt	6.3
170	W8	1	farmland	3201.96	74.14	306.93	562	26-35	NW	0-25	no	no	no	no	light brown	sandy	6.3
171	W8	1	farmland	3201.96	74.14	280.98	554	>35	N	0-25	no	no	no	no	dark greenish gray	silt	6.5
172	W8	1	farmland	3201.96	74.14	313.65	586	>35	NW	0-25	yes	no	no	no	dark reddish brown	sandy	6.3
173	W8	1	forest	3201.96	74.14	302.83	632	>35	NE	>75	no	no	no	no	dark greenish gray	sandy	6.8
174	W8	1	forest	2417.71	124.37	301.53	625	>35	NE	51-75	no	no	yes	no	dark greenish gray	sandy	7.6
175	W8	1	forest	2411.71	122.75	308.18	611	>35	NW	51-75	yes	no	no	no	dark greenish gray	silt	6.4
176	W8	1	forest	2439.54	139.42	327.08	612	>35	NW	>75	yes	no	no	no	brown	silt	7.2
177	W8	1	forest	2432.74	136.44	220.15	672	>35	SW	51-75	yes	yes	yes	Yes	dark greenish gray	sandy	6.9
178	W8	1	forest	2429.8	138.51	190.39	570	>35	SW	26-50	yes	yes	yes	Yes	dark greenish gray	sandy	8.1
179	W12	1	forest	2442.34	132.24	108.93	577	26-35	SW	>75	yes	yes	yes	Yes	light reddish brown	clay	6.6
180	W12	1	forest	2473.35	128.68	103.9	592	26-35	SW	51-75	yes	yes	yes	Yes	pinkish grey	silt	7.6
181	W12	1	forest	2356.37	79.51	724.04	588	>35	SW	26-50	no	yes	yes	Yes	yellowish red	clay	8.2
182	W12	1	forest	2319.2	72.03	596.41	608	>35	NW	0-25	yes	yes	yes	Yes	light brown	clay	7.8
183	W12	1	forest	2247.34	1.03	608.88	602	26-35	SW	0-25	no	yes	yes	Yes	pinkish grey	sandy	7.4
184	W12	1	forest	2232.96	4.83	645.62	600	>35	SW	26-50	no	yes	yes	Yes	black	sandy	8.3
185	W12	1	forest	3601.15	238.65	640.88	628	16-25	SW	51-75	no	no	no	no	black	sandy	8.4
186	W12	1	forest	3554.11	269.44	697.55	624	16-25	NW	0-25	no	no	no	no	dark greenish gray	sandy	6.5
187	W12	1	forest	3585.54	251.41	705.06	619	>35	SW	0-25	no	no	no	no	pinkish grey	sandy	6.4
188	W12	1	forest	3571.72	262.48	730.02	620	>35	NW	>75	no	no	no	no	pinkish grey	silt	6.9
189	W12	1	forest	3620.03	260.16	822.9	601	26-35	NE	>75	no	no	no	no	dark reddish brown	silt	6.4
190	W12	1	forest	3673.22	269.83	855.53	606	>35	SW	>75	no	no	no	no	dark reddish grey	silt	6.8
191	W12	1	forest	3666.87	276.17	880.65	608	>35	SW	>75	no	no	no	no	dark greenish gray	sandy	6.6
192	W12	1	forest	3654.01	282.24	859.92	618	>35	SW	>75	yes	no	no	no	dark greenish gray	silt	6.7
193	W12	1	forest	3656.47	272.89	866.21	616	>35	S	51-75	yes	no	no	no	yellowish red	silt	5.9
194	W12	1	forest	3663.94	269.82	870.95	620	26-35	S	51-75	yes	no	no	no	weak red	clay	6.3
195	W12	1	forest	3679.14	261.36	843.42	626	>35	SW	>75	yes	no	no	no	yellowish red	sandy	6.1
196	W12	1	forest	3721.33	243.27	809.25	612	>35	SW	51-75	yes	no	no	no	dark reddish grey	sandy	6.8
197	W12	1	forest	3736.09	227.3	740.85	610	>35	SW	26-50	yes	no	no	no	yellowish red	sandy	6.3
198	W12	1	forest	3757.01	207.41	698.49	606	>35	SE	51-75	yes	no	no	no	pinkish grey	silt	7.3
199	W12	1	forest	3754.64	226.05	678.04	604	>35	SE	26-50	yes	no	no	no	dark reddish grey	silt	7.5
200	W12	1	forest	3770.82	201.96	620.59	606	>35	SE	0-25	yes	no	no	no	black	clay	7.2
201	W12	1	forest	3801.11	150.89	401.97	604	>35	SE	0-25	yes	no	no	no	black	clay	7.4
202	W12	1	farmland	3875.69	67.37	155.49	596	>35	S	0-25	no	no	no	no	dark reddish grey	clay	7.7
203	W12	1	farmland	3923.03	31.17	94.4	595	>35	S	0-25	yes	no	no	no	black	silt	6.3
204	W12	1	farmland	3949.05	86.56	447.89	587	26-35	SW	0-25	no	no	no	no	light brown	sandy	6.4
205	W12	1	farmland	4062.36	50.31	486.78	534	16-25	SW	0-25	yes	no	no	no	black	clay	6.6
206	W12	1	forest	1308.51	180.1	626.66	633	26-35	NE	0-25	yes	no	no	no	dark reddish brown	silt	7.4
207	W12	1	forest	2531.77	85.54	756.48	619	>35	NE	0-25	yes	no	no	no	weak red	silt	6.9
208	W12	1	forest	2622.53	148.25	745.43	707	>35	NE	26-50	no	no	no	no	yellowish red	sandy	6.7
209	W12	1	forest	2571.6	190.05	739.88	750	>35	SE	0-25	no	no	no	no	weak red	silt	6.7
210	W12	1	forest	2224.4	89.16	815.2	760	26-35	N	26-50	no	no	yes	no	dark yellowish brown	silt	6.8
211	W12	1	forest	1443.49	75.13	818.37	756	16-25	SW	26-50	no	no	yes	no	brown	clay	6
212	W7	1	forest	1452.03	84.5	852.68	754	26-35	S	26-50	no	no	yes	no	dark yellowish brown	silt	7.1
213	W7	1	forest	1461.87	95.1	913.32	754	>35	SE	26-50	yes	no	yes	no	dark reddish brown	silt	8.2
214	W11	1	farmland	1463.1	99.15	878.73	753	>35	W	51-75	yes	no	yes	no	brown	sandy	7.3
215	W11	1	farmland	1439.43	77.81	856.74	757	26-35	SE	0-25	no	no	yes	no	dark reddish brown	silt	8.1
216	W11	1	farmland	1393.82	55.53	853.67	766	>35	SE	0-25	yes	no	yes	no	brown	silt	8.4
217	W11	1	farmland	1372.37	74.99	746.37	767	>35	SW	0-25	yes	no	yes	no	dark reddish brown	silt	8.3
218	W11	1	farmland	1393.76	72.86	732.6	773	>35	S	0-25	no	no	yes	no	brown	sandy	6.3
219	W11	1	farmland	1421.47	76.67	737.85	774	>35	SE	51-75	no	no	yes	no	brown	clay	6.4
220	W11	1	farmland	1470.19	115.15	750.81	776	>35	SE	0-25	no	no	yes	no	dark yellowish brown	clay	7.7
221	W11	1	farmland	1502.09	135.02	748.36	784	>35	SE	26-50	no	no	yes	no	dark yellowish brown	clay	7.1
222	W11	1	farmland	1528.74	120.94	779.58	788	>35	SE	26-50	no	no	yes	no	brown	silt	7.4
223	W11	1	farmland	1585.29	65.56	814.61	795	>35	SW	26-50	no	no	yes	no	yellowish red	silt	6.5
224	W12	1	forest	1560.47	89.55	702.63	806	>35	SE	0-25	no	no	yes	no	yellowish red	sandy	6.8
225	W7	1	forest	1546.62	103.44	1105.68	806	>35	S	0-25	yes	no	yes	no	brown	clay	6.6
226	W7	1	forest	1537.79	120.5	1128.28	812	16-25	S	0-25	no	no	yes	no	weak red	silt	6.7
227	W7	1	forest	1561.12	116.83	1153.86	823	26-35	SW	26-50	yes	no	no	no	dark reddish brown	sandy	6.3
228	W7	1	forest	1800.37	19.87	1098.1	800	>35	S	0-25	no	no	yes	no	reddish brown	sandy	6.1
229	W7	1	forest	970.978	46.35	1093.9	658	26-35	W	0-25	yes	yes	no	no	dark reddish brown	clay	5.5
230	W7	1	forest	959.751	37.4	639.12	650	>35	SW	0-25	no	yes	yes	no	brown	silt	6.9
231	W7	1	forest	924.79	77.41	148.67	645	>35	NW	0-25	no	yes	yes	no	light reddish brown	silt	6.8
232	W7	1	forest	954.09	114.34	874.78	645	>35	SW	26-50	no	no	yes	no	brown	clay	6.7
233	W7	1	forest	958.006	113.49	881.89	642	26-35	NW	26-50	no	no	no	no	light brown	silt	6.1
234	W7	1	forest	1323.71	127.91	920.52	441	26-35	E	0-25	no	no	yes	no	dark reddish brown	silt	7.9
235	W7	1	forest	1704.51	360.81	350.38	414	>35	NE	26-50	no	no	yes	no	brown	clay	5.3
236	W7	1	forest	1187.47	67.76	1426.42	630	>35	SE	0-25	no	no	yes	no	pinkish grey	clay	6.3
237	W7	1	forest	1184.96	83.49	1322.27	650	>35	SE	26-50	no	no	yes	no	yellowish red	sandy	6.4
238	W7	1	forest	1157.2	106.74	1266.95	629	26-35	S	0-25	no	no	yes	no	reddish brown	silt	6.1
239	W14	0	forest	2408.31	1786.65	294.405	605	0-15	NE	26-50	no	no	yes	no	brown	clay	7.2
240	W14	0	forest	2408.31	1786.65	294.405	605	0-15	NW	51-75	no	yes	yes	no	brown	clay	7.4
241	W14	0	forest	2421.64	1763.43	318.025	617	0-15	NW	51-75	no	yes	yes	no	dark reddish grey	silt	6.9
242	W14	0	forest	2421.64	1763.43	318.025	617	16-25	NE	26-50	no	yes	yes	no	gray	clay	6.5
243	W14	0	forest	2421.64	1763.43	318.025	617	16-25	N	>75	no	yes	yes	no	pinkish gray	clay	7.4
244	W14	0	forest	2448.28	1742.17	338.917	617	0-15	NE	26-50	no	yes	yes	no	gray	silt	7.8
245	W14	0	forest	2408.31	1786.65	294.405	605	26-35	NE	51-75	no	no	yes	no	gray	silt	8.2
246	W14	0	forest	2247.97	1825.36	101.16	570	26-35	NW	51-75	no	no	yes	Yes	brown	silt	7.5
247	W14	0	forest	2259.8	1855.1	128.853	580	26-35	NE	26-50	no	yes	yes	Yes	pinkish gray	clay	6.8
248	W14	0	forest	2329.1	1871.98	209.103	575	26-35	N	0-25	no	no	yes	Yes	light reddish brown	clay	7.4
249	W14	0	forest	2370.11	1836.56	244.36	603	0-15	N	0-25	no	yes	yes	Yes	light reddish brown	clay	8.4
250	W14	0	forest	2395.96	1832.09	249.416	621	0-15	NE	26-50	no	no	yes	Yes	pinkish gray	silt	6.5
251	W14	0	forest	2441.47	1790.27	291.637	637	0-15	NW	0-25	no	yes	no	Yes	pinkish gray	silt	6.7
252	W14	0	forest	2485.07	1740.9	340.96	645	16-25	NW	26-50	no	yes	yes	Yes	brown	silt	7.4
253	W14	0	forest	2459.43	1743.18	337.751	621	16-25	NE	>75	no	no	yes	Yes	pinkish gray	silt	7.3
254	W14	0	forest	2408.31	1786.65	294.405	605	16-25	S	51-75	no	no	yes	Yes	light reddish brown	clay	7.3
255	W14	0	forest	3683.78	555.478	718.52	612	0-15	SW	0-25	no	yes	yes	Yes	pinkish gray	clay	7.2
256	W14	0	forest	3639.47	620.487	680.357	620	0-15	SE	0-25	no	yes	yes	Yes	yellowish red	sandy	7.1
257	W14	0	forest	2421.64	1763.43	318.025	617	16-25	S	51-75	no	yes	yes	Yes	weak red	silt	6.9
258	W14	0	forest	3534.4	754.673	604.238	633	16-25	SW	51-75	no	yes	yes	Yes	weak red	silt	7.6
259	W14	0	forest	3602.18	715.695	597.092	609	0-15	SE	51-75	no	no	yes	Yes	weak red	silt	7.7
260	W14	0	forest	3631.03	674.905	616.943	604	0-15	SW	>75	no	no	no	Yes	yellowish red	silt	7.5
261	W11	0	farmland	3593.46	685.651	647.647	608	16-25	S	>75	no	yes	yes	Yes	brown	clay	6.6
262	W11	0	farmland	3583.41	626.21	752.653	649	16-25	SE	0-25	no	yes	no	Yes	gray	clay	6.5
263	W11	0	farmland	4020.93	786.962	363.18	532	26-35	NW	0-25	no	yes	yes	Yes	pinkish gray	clay	6.4
264	W11	0	farmland	3749.86	477.723	754.513	623	26-35	NE	26-50	no	yes	no	Yes	dark reddish grey	clay	6.3
265	W11	0	farmland	3791.76	405.855	815.346	649	16-25	NW	26-50	no	yes	yes	Yes	dark brown	clay	7.4
266	W11	0	farmland	3725.2	456.488	821.746	630	16-25	NE	26-50	no	no	no	Yes	strong brown	sandy	7.3
267	W11	0	farmland	3815.52	455.777	722.795	627	0-15	SE	26-50	no	no	yes	Yes	pinkish gray	sandy	7.2
268	W11	0	farmland	3800.15	370.209	864.318	670	16-25	SW	51-75	no	no	no	Yes	light reddish brown	silt	7.1
269	W11	0	farmland	3714.55	432.294	892.41	678	16-25	NE	51-75	no	yes	yes	Yes	yellowish red	silt	5.9
270	W11	0	farmland	3840.95	483.341	672.628	623	0-15	NW	>75	no	yes	yes	Yes	yellowish red	silt	5.8
271	W11	0	farmland	3956.68	420.596	703.15	609	0-15	NE	>75	no	yes	yes	Yes	weak red	silt	5.9
272	W11	0	farmland	3972.85	499.732	622.582	597	16-25	N	51-75	no	yes	no	Yes	weak red	silt	6.5
273	W11	0	farmland	3631.68	515.812	882.079	655	26-35	NW	51-75	no	yes	no	Yes	yellowish red	silt	6.4
274	W14	0	forest	4307.82	227.107	1137.37	878	>35	NE	26-50	no	yes	yes	Yes	weak red	silt	6.3
275	W14	0	forest	4286.52	194.568	1175.78	850	>35	NW	26-50	no	no	no	Yes	gray	clay	7.1
276	W14	0	forest	4212.2	203.979	1216.34	898	26-35	NE	26-50	no	no	yes	Yes	brown	clay	7.2
277	W14	0	forest	3831.32	128.517	1507.03	922	26-35	NW	0-25	no	yes	no	Yes	weak red	silt	7.2
278	W14	0	forest	3783.82	86.906	1551.63	928	26-35	NE	0-25	no	yes	yes	Yes	pinkish gray	silt	7.4
279	W14	0	forest	3773.26	97.714	1543.25	928	>35	N	26-50	no	yes	yes	Yes	dark brown	clay	7.4
280	W14	0	forest	3802.52	141.589	1499.18	959	>35	S	26-50	no	no	no	Yes	dark reddish grey	clay	6.9
281	W14	0	forest	3666.89	56.594	1595.68	980	26-35	SE	51-75	no	yes	yes	Yes	dark reddish grey	clay	6.4
282	W14	0	forest	3573.32	20.855	1678.35	997	26-35	SW	51-75	no	yes	no	Yes	dark brown	clay	6.4
283	W14	0	forest	3508.96	75.037	1731.38	1039	>35	SE	51-75	no	yes	yes	Yes	weak red	silt	7.3
284	W14	0	forest	3521.34	561.957	2186.91	764	16-25	SW	51-75	no	no	yes	Yes	yellowish red	sandy	6.8
285	W14	0	forest	3724.49	188.645	1812.87	754	16-25	N	51-75	no	yes	yes	Yes	gray	sandy	6.9
286	W14	0	forest	3773.04	125.452	1747.55	782	16-25	NE	51-75	no	yes	no	Yes	black	clay	5.9
287	W12	0	farmland	3716.12	271.63	1889.24	712	26-35	NW	26-50	no	yes	no	Yes	black	clay	5.8
288	W12	0	farmland	3667.65	253.178	1880.14	768	>35	NE	26-50	no	yes	yes	Yes	yellowish red	silt	5.6
289	W12	0	forest	3624.86	331.491	1958.43	782	>35	NW	26-50	no	yes	yes	Yes	light reddish brown	silt	5.9
290	W12	0	forest	3675.91	350.822	1968.62	758	26-35	SE	26-50	no	yes	no	Yes	gray	silt	6
291	W12	0	farmland	3682.1	394.23	2005.43	774	26-35	SE	>75	no	yes	yes	Yes	brown	silt	6.1
292	W12	0	farmland	3631.62	384.204	2006.62	789	16-25	SW	>75	no	yes	no	Yes	yellowish red	silt	6.2
293	W12	0	farmland	3615.64	537.604	2149.29	788	>35	SW	>75	no	no	yes	Yes	light reddish brown	silt	6.1
294	W12	0	forest	2995.65	37.513	1920.21	1461	26-35	SW	26-50	no	no	no	Yes	pinkish gray	sandy	6.4
295	W12	0	forest	2966.4	14.635	1950.81	1450	26-35	NW	26-50	no	no	yes	Yes	black	clay	6.3
296	W12	0	forest	2921.3	92.674	1977.67	1462	>35	NW	51-75	no	no	yes	Yes	black	clay	7.2
297	W12	0	forest	2995.65	37.513	1920.21	1461	16-25	NE	51-75	no	no	yes	Yes	light reddish brown	clay	7.1
298	W12	0	forest	3032.01	65.908	1882.24	1489	16-25	NE	>75	no	no	no	Yes	light reddish brown	clay	7.4
299	W12	0	forest	2995.65	37.513	1920.21	1461	>35	NE	>75	no	yes	no	Yes	weak red	silt	7.5
300	W12	0	forest	3047.57	90.364	1863.15	1499	>35	NW	26-50	no	yes	yes	Yes	yellowish red	silt	7.3
301	W12	0	forest	3032.01	65.908	1882.24	1489	>35	NW	26-50	no	yes	yes	no	weak red	silt	7.4
302	W12	0	forest	3054.5	83.461	1858.76	1489	26-35	NW	51-75	no	no	no	no	yellowish red	silt	7.3
303	W12	0	forest	3032.01	65.908	1882.24	1489	26-35	NW	51-75	no	yes	no	no	yellowish red	silt	7.3
304	W12	0	forest	3047.57	90.364	1863.15	1499	26-35	SW	26-50	no	no	no	no	weak red	silt	7.2
305	W14	0	forest	3054.5	83.461	1858.76	1489	>35	SW	>75	no	no	yes	Yes	weak red	silt	6.9
306	W14	0	forest	2995.65	37.513	1920.21	1461	>35	SE	26-50	no	no	no	Yes	light reddish brown	sandy	6.9
307	W14	0	forest	3202.83	30.566	1780.77	1404	26-35	S	>75	no	yes	yes	Yes	brown	clay	6.8
308	W14	0	forest	3054.5	83.461	1858.76	1489	>35	S	51-75	no	no	yes	Yes	brown	clay	6.9
309	W14	0	forest	3080.34	58.131	1842.68	1481	26-35	SE	51-75	no	no	no	Yes	gray	clay	6.7
310	W14	0	forest	3106.09	91.389	1812.52	1489	26-35	SW	26-50	no	no	yes	Yes	gray	clay	6.9
311	W14	0	forest	3266.59	125.98	1669.8	1414	>35	S	26-50	no	yes	yes	Yes	black	clay	6.7
312	W14	0	forest	3266.59	125.98	1669.8	1414	>35	N	0-25	no	yes	no	Yes	weak red	silt	7.2
313	W14	0	forest	3254.7	239.141	1650.57	1430	26-35	SE	0-25	no	yes	no	no	weak red	silt	7.1
314	W14	0	forest	3054.5	83.461	1858.76	1489	26-35	N	0-25	no	yes	yes	no	yellowish red	silt	7.3
315	W14	0	forest	2207.05	1549.62	245.254	678	>35	SW	26-50	no	yes	yes	no	dark reddish grey	silt	7.4
316	W14	0	forest	2331.15	1544.15	482.067	636	>35	NW	26-50	no	yes	no	no	dark reddish grey	silt	7.3
317	W14	0	forest	1893.59	1166.21	569.268	923	26-35	NW	26-50	no	yes	no	no	dark brown	clay	6.9
318	W14	0	forest	2120.31	1183.93	858.34	707	26-35	NE	26-50	no	yes	yes	no	dark brown	clay	6.7
319	W14	0	forest	1791.82	1030.3	667.358	995	26-35	NE	>75	no	yes	no	Yes	yellowish red	silt	6.8
320	W14	0	forest	1926.15	936.094	1027.03	851	16-25	NE	>75	no	yes	no	Yes	dark brown	clay	6.6
321	W14	0	forest	1891.78	881.365	1052.28	875	16-25	NW	0-25	no	yes	yes	Yes	dark brown	clay	6
322	W14	0	forest	1799.36	793.099	1012.08	940	16-25	NW	0-25	no	yes	no	Yes	weak red	silt	7.3
323	W14	0	forest	1509.69	617.817	778.425	1094	26-35	N	0-25	no	yes	yes	Yes	dark reddish grey	clay	8.4
324	W14	0	forest	2023.98	831.701	1299.61	800	26-35	NW	26-50	no	yes	yes	Yes	dark reddish grey	clay	8.4
325	W14	0	forest	2100.54	778.457	1387.89	813	>35	NE	26-50	no	yes	yes	Yes	pinkish gray	sandy	8.3
326	W14	0	forest	2280.77	950.707	1434.29	807	>35	NE	26-50	no	yes	yes	Yes	dark reddish grey	sandy	8
327	W14	0	forest	2408.85	1093.85	1395.7	803	>35	S	26-50	no	yes	yes	Yes	pinkish gray	sandy	7.9
328	W14	0	forest	2431.08	943.089	1628.72	948	16-25	SE	26-50	no	yes	no	Yes	weak red	silt	7.8
329	W14	0	forest	3004.64	704.271	2332.08	1123	16-25	SW	0-25	no	yes	yes	Yes	yellowish red	silt	7.7
330	W14	0	forest	2985.11	649.258	2309.47	1181	26-35	SE	0-25	no	no	yes	Yes	weak red	silt	6.9
331	W14	0	forest	3048.04	527.303	2189.56	1223	26-35	SW	0-25	no	no	yes	Yes	yellowish red	sandy	6.8
332	W14	0	forest	3068.46	351.395	2043.66	1314	26-35	SE	26-50	no	yes	no	Yes	weak red	silt	6.7
333	W14	0	forest	3170.16	216.343	1907.88	1323	>35	SW	26-50	no	yes	no	Yes	pinkish gray	sandy	6.8
334	W8	0	farmland	3242.36	113.297	1807.8	1332	>35	N	26-50	no	yes	yes	Yes	pinkish gray	sandy	6.2
335	W8	0	farmland	3235.47	28.814	1761.26	1370	26-35	NE	>75	no	yes	no	Yes	light reddish brown	sandy	6.3
336	W8	0	farmland	2991.8	166.033	1988.54	1418	16-25	NW	>75	no	yes	yes	Yes	light reddish brown	sandy	6.3
337	W8	0	farmland	2822.25	52.491	2103.79	1376	16-25	SE	26-50	no	no	yes	Yes	brown	clay	6.2
338	W8	0	farmland	2856.49	68.744	2045.26	1425	16-25	SW	26-50	no	no	no	Yes	brown	sandy	6.1
339	W8	0	farmland	2918.27	118.403	1976.12	1477	>35	NW	26-50	no	no	yes	Yes	black	clay	6.4
340	W8	0	farmland	2986.72	159.542	1903.15	1546	>35	NE	26-50	no	yes	yes	Yes	black	clay	6.3
341	W8	0	farmland	3047.57	90.364	1863.15	1499	>35	NW	26-50	no	no	no	Yes	gray	clay	6.3
342	W8	0	farmland	3032.01	65.908	1882.24	1489	16-25	SE	26-50	no	yes	no	Yes	black	clay	6.4
343	W8	0	farmland	3015.39	39.579	1902.78	1472	26-35	NW	0-25	no	yes	yes	Yes	brown	clay	6.2
344	W8	0	farmland	3279.71	56.589	1691.46	1383	26-35	NW	0-25	no	yes	yes	Yes	gray	clay	6.3
345	W8	0	farmland	3266.59	125.98	1669.8	1414	26-35	NE	0-25	no	yes	no	Yes	light reddish brown	sandy	6.3
346	W8	0	farmland	3266.59	125.98	1669.8	1414	16-25	NW	>75	no	yes	no	Yes	pinkish gray	sandy	6.4
347	W8	0	forest	3294.78	138.758	1645.35	1379	16-25	N	>75	no	yes	yes	Yes	dark brown	clay	6.1
348	W8	0	forest	3456.86	406.419	1441.24	1169	>35	NE	26-50	no	yes	yes	Yes	dark brown	clay	6
349	W8	0	forest	3229.77	288.483	1662.56	1436	>35	NE	26-50	no	yes	yes	Yes	brown	sandy	6.3
350	W8	0	forest	3187.3	302.262	1697.81	1469	26-35	NW	26-50	no	yes	yes	Yes	pinkish gray	sandy	6.4
351	W8	0	forest	3047.57	90.364	1863.15	1499	26-35	W	26-50	no	yes	yes	Yes	brown	sandy	6.6
352	W8	0	forest	2207.05	1549.62	245.254	678	>35	W	26-50	no	yes	no	no	pinkish gray	sandy	6.7
353	W8	0	forest	1849.38	1331.09	161.188	839	>35	SE	26-50	no	yes	no	no	yellowish red	silt	6.8
354	W14	0	farmland	1166.29	948.303	895.369	680	16-25	SW	>75	no	yes	yes	no	yellowish red	silt	7.3
355	W14	0	farmland	1740.09	1249.42	142.621	394	16-25	SW	>75	no	yes	yes	no	weak red	silt	7.3
356	W14	0	farmland	1170.88	894.964	914.233	688	16-25	NE	>75	no	yes	no	no	black	clay	7.2
357	W14	0	farmland	1123.21	870.915	955.87	690	0-15	NW	26-50	no	yes	no	no	black	clay	7.1
358	W14	0	farmland	980.15	741.163	1106.55	641	0-15	NE	26-50	no	yes	yes	no	light reddish brown	clay	7.2
359	W14	0	farmland	896.933	687.893	1184.14	621	0-15	SE	26-50	no	yes	no	Yes	light reddish brown	clay	6.9
360	W8	0	forest	920.977	727.938	1150.45	620	16-25	SW	51-75	no	no	yes	Yes	dark brown	clay	6.8
361	W8	0	forest	938.119	802.044	1109.22	622	16-25	SE	51-75	no	no	yes	Yes	dark brown	clay	6.3
362	W8	0	forest	1296.21	1278.24	702.309	597	16-25	SW	26-50	no	no	no	Yes	light reddish brown	sandy	6.7
363	W8	0	forest	2599.04	1535.67	848.077	745	26-35	W	26-50	no	no	yes	Yes	dark brown	clay	6.8
364	W14	0	farmland	2599.04	1535.67	848.077	745	26-35	S	0-25	no	yes	no	Yes	pinkish gray	sandy	6.9
365	W14	0	farmland	2587.84	1525.75	864.486	732	26-35	S	0-25	no	yes	no	Yes	dark brown	clay	6.7
366	W14	0	farmland	2555.88	1562.84	842.21	731	16-25	SE	0-25	no	yes	yes	Yes	pinkish gray	sandy	6.8
367	W14	0	farmland	2544.13	1548.08	864.473	731	16-25	S	26-50	no	yes	no	Yes	yellowish red	silt	6.9
368	W14	0	farmland	2599.04	1535.67	848.077	745	26-35	SW	26-50	no	yes	yes	Yes	pinkish gray	clay	7.2
369	W14	0	farmland	2572.91	1493.59	907.153	717	16-25	W	26-50	no	yes	yes	Yes	black	clay	7.1
370	W14	0	farmland	2509.77	1543.17	889.579	717	26-35	SW	0-25	no	yes	yes	Yes	brown	sandy	7.4
371	W14	0	farmland	2476.41	1460.9	904.259	693	16-25	SE	0-25	no	no	no	Yes	gray	sandy	7.4
372	W14	0	farmland	2487.07	1534.97	912.331	698	26-35	SW	0-25	no	no	no	Yes	light reddish brown	sandy	7.4
373	W14	0	farmland	2566.3	1455.17	907.409	690	26-35	S	26-50	no	no	no	Yes	dark brown	sandy	7.3
374	W14	0	farmland	2546.68	1437.31	887.544	685	26-35	S	26-50	no	yes	yes	Yes	dark brown	sandy	7.2
375	W12	0	forest	2512.51	1466.05	914.175	687	16-25	N	0-25	no	yes	no	Yes	pinkish gray	sandy	7.8
376	W12	0	forest	3213.45	846.411	438.118	555	0-15	NE	26-50	no	yes	yes	Yes	dark brown	sandy	7.6
377	W12	0	forest	3169.84	892.122	464.723	532	0-15	NW	26-50	no	yes	yes	Yes	light reddish brown	sandy	7.7
378	W12	0	forest	3138.47	922.436	499.098	568	0-15	NE	26-50	no	yes	no	Yes	dark brown	sandy	7.6
379	W12	0	forest	3157.71	902.191	489.774	563	16-25	NW	0-25	no	yes	yes	Yes	light reddish brown	silt	7.4
380	W12	0	forest	3212.56	847.224	443.277	555	16-25	NW	26-50	no	yes	no	Yes	pinkish gray	sandy	6.3
381	W12	0	forest	3231.74	828.227	429.671	545	16-25	NE	26-50	no	yes	yes	Yes	dark brown	sandy	7.2
382	W12	0	forest	3207.86	852.757	458.306	569	26-35	NE	26-50	no	yes	yes	Yes	yellowish red	silt	6.9
383	W12	0	forest	3155.6	904.245	499.419	593	26-35	W	0-25	no	yes	no	Yes	black	clay	6.8
384	W12	0	forest	3163.7	904.198	525.893	598	16-25	N	26-50	no	yes	yes	Yes	brown	clay	6.9
385	W12	0	forest	3125.76	940.007	556.659	606	16-25	NE	0-25	no	yes	no	Yes	black	clay	6.7
386	W12	0	forest	3084.57	978.461	587.046	594	16-25	NW	0-25	no	yes	yes	Yes	gray	clay	6.5
387	W12	0	forest	3068.71	993.092	596.917	601	0-15	NW	26-50	no	yes	yes	Yes	pinkish gray	clay	5.9
388	W12	0	forest	3059.57	1000.56	594.433	598	0-15	SE	26-50	no	yes	no	Yes	dark brown	sandy	5.8
389	W12	0	forest	3078.02	981.868	564.953	600	0-15	SW	0-25	no	yes	yes	Yes	pinkish gray	sandy	5.9
390	W12	0	forest	2700.8	1496.06	782.546	707	16-25	SE	26-50	no	yes	yes	Yes	black	clay	5.8
391	W12	0	forest	2703.62	1480.76	828.575	714	16-25	SW	26-50	no	yes	no	Yes	yellowish red	silt	5.9
392	W12	0	forest	2682.13	1518.31	812.501	738	16-25	SE	>75	no	yes	yes	Yes	yellowish red	silt	5.8
393	W12	0	forest	2657.41	1519.09	831.852	742	16-25	SW	26-50	no	yes	yes	Yes	yellowish red	silt	6.1
394	W12	0	forest	2675.71	1544.09	794.999	747	26-35	NW	26-50	no	no	no	Yes	black	clay	6.2
395	W12	0	forest	2641.02	1538.62	823.926	754	26-35	NE	26-50	no	no	yes	Yes	yellowish red	silt	6.3
396	W12	0	forest	2624.71	1566.93	802.385	755	16-25	E	0-25	no	yes	yes	Yes	dark brown	clay	6.4
397	W12	0	forest	2593.65	1599.07	784.363	752	16-25	E	0-25	no	yes	no	Yes	pinkish gray	sandy	6.2
398	W12	0	forest	2576.38	1592.11	800.436	752	0-15	NE	0-25	no	yes	yes	Yes	black	clay	6.2
399	W12	0	forest	2599.04	1535.67	848.077	745	0-15	E	0-25	no	yes	yes	Yes	dark brown	sandy	6
400	W12	0	forest	3022.93	1036.85	620.686	590	16-25	SW	0-25	no	yes	no	Yes	dark brown	sandy	6.4
401	W12	0	forest	3118.08	942.266	541.181	607	16-25	NE	0-25	no	yes	yes	Yes	light reddish brown	sandy	6.5
402	W14	0	farmland	1849.59	225.788	1262.69	1462	26-35	W	0-25	no	yes	yes	no	dark brown	clay	6.4
403	W14	0	farmland	1840.65	211.779	1280.23	1471	26-35	SE	0-25	no	yes	no	no	dark brown	clay	7.4
404	W14	0	farmland	1872.88	197.037	1291.45	1489	16-25	E	0-25	no	no	yes	no	gray	clay	7.4
405	W14	0	farmland	1884.99	196.523	1289.96	1489	16-25	NE	0-25	no	no	yes	no	dark brown	clay	7.3
406	W14	0	farmland	1883.83	223.423	1259.65	1472	26-35	NE	0-25	no	no	no	no	dark brown	clay	7.2
407	W14	0	farmland	1857.64	177.567	1316.64	1498	26-35	NE	0-25	no	no	yes	no	pinkish gray	clay	7.1
408	W14	0	farmland	1848.43	238.274	1248.7	1442	26-35	SW	0-25	no	yes	yes	no	yellowish red	silt	7.3
409	W14	0	farmland	1895.24	222.189	1259.18	1482	26-35	E	0-25	no	yes	no	no	yellowish red	silt	7.4
410	W14	0	farmland	1942.45	202.092	1274.23	1495	16-25	N	0-25	no	yes	yes	no	pinkish gray	silt	7.3
411	W14	0	farmland	1869.34	310.107	1006.04	1457	16-25	E	0-25	no	yes	yes	no	pinkish gray	silt	7.8
412	W14	0	farmland	1865.08	313.12	965.589	1448	>35	NW	26-50	no	yes	no	Yes	dark brown	clay	7.9
413	W14	0	farmland	1927.32	252.546	1052.68	1484	>35	NE	26-50	no	yes	no	Yes	black	clay	7.7
414	W14	0	farmland	1921.23	256.92	1000.54	1484	26-35	SE	26-50	no	no	yes	Yes	black	clay	7.8
415	W14	0	farmland	1691.9	488.597	768.217	1396	26-35	E	26-50	no	no	yes	Yes	brown	clay	7.9
416	W14	0	farmland	1688.03	496.491	718.939	1401	26-35	SE	26-50	no	no	no	Yes	gray	clay	8.1
417	W14	0	farmland	1763.68	419.384	781.745	1429	>35	NW	26-50	no	no	no	Yes	gray	clay	8
418	W14	0	farmland	1672.36	518.41	660.611	1402	>35	NE	>75	no	no	yes	Yes	black	clay	8.1
419	W14	0	farmland	1631.59	559.519	633.666	1390	26-35	NW	>75	no	yes	yes	Yes	gray	clay	8
420	W14	0	farmland	1615.52	569.921	668.249	1379	26-35	E	>75	no	yes	yes	Yes	black	clay	7.9
421	W14	0	farmland	1593.25	587.323	709.693	1350	26-35	SW	26-50	no	yes	yes	Yes	pinkish gray	sandy	7.2
422	W10	0	forest	1646.35	531.812	802.267	1345	16-25	SW	26-50	no	yes	yes	Yes	pinkish gray	sandy	7.3
423	W10	0	forest	1595.71	583.104	821.319	1309	16-25	S	26-50	no	yes	yes	Yes	gray	clay	8.3
424	W10	0	forest	1520.37	658.912	689.49	1314	16-25	SW	>75	no	no	yes	Yes	pinkish gray	sandy	8.2
425	W10	0	forest	1502.94	680.913	619.26	1310	26-35	S	>75	no	no	yes	Yes	gray	clay	8.1
426	W10	0	forest	1549.63	625.154	563.726	1366	>35	NE	26-50	no	no	yes	Yes	black	clay	7.6
427	W10	0	forest	1660.01	513.732	594.574	1370	>35	E	26-50	no	no	no	Yes	black	clay	7.7
428	W10	0	forest	1519.46	395.206	251.611	1209	16-25	NE	26-50	no	yes	yes	Yes	yellowish red	silt	7.5
429	W10	0	forest	1548.27	374.218	260.77	1210	16-25	NW	26-50	no	yes	yes	Yes	weak red	silt	7.4
430	W10	0	forest	1492.97	321.53	163.679	1189	16-25	SE	>75	no	yes	no	Yes	weak red	silt	7.5
431	W10	0	forest	1409.64	383.795	169.093	1237	26-35	SW	>75	no	yes	no	Yes	yellowish red	silt	7.3
432	W10	0	forest	1202.91	422.714	100.494	1184	16-25	SE	>75	no	yes	yes	no	weak red	silt	6.9
433	W10	0	forest	1185.56	449.866	118.873	1193	>35	SW	26-50	no	yes	yes	no	pinkish gray	sandy	6.8
434	W10	0	forest	1162.97	444.257	101.444	1193	>35	NE	26-50	no	yes	yes	no	weak red	silt	6.7
435	W10	0	forest	1183.07	412.984	80.169	1184	26-35	NW	26-50	no	yes	no	no	yellowish red	silt	7.1
436	W10	0	forest	1151.7	423.996	74.974	1172	26-35	E	26-50	no	yes	yes	no	pinkish gray	sandy	6.9
437	W10	0	forest	1138.78	456.947	103.928	1181	16-25	E	26-50	no	yes	yes	no	weak red	silt	6.8
438	W10	0	forest	1123.86	453.448	96.596	1176	16-25	E	26-50	no	yes	no	no	pinkish gray	sandy	6.8
439	W10	0	forest	1120.99	469.767	112.962	1202	16-25	N	26-50	no	yes	yes	no	light reddish brown	sandy	6.7
440	W10	0	forest	1103.07	514.856	156.256	1216	26-35	NE	>75	no	yes	yes	no	black	clay	7.2
441	W10	0	forest	1043.74	619.425	252.584	1204	26-35	SE	26-50	no	yes	yes	no	brown	clay	7.3
442	W10	0	forest	993.063	665.025	289.952	1192	16-25	SE	26-50	no	yes	yes	no	gray	clay	7.2
443	W10	0	forest	971.498	679.297	300.635	1192	>35	E	26-50	no	yes	yes	no	pinkish gray	sandy	7.1
444	W10	0	forest	959.612	689.051	308.993	1176	>35	SW	26-50	no	yes	yes	no	pinkish gray	sandy	7.5
445	W8	0	forest	979.848	658.571	281.249	1192	16-25	SE	26-50	no	yes	yes	no	gray	sandy	7.6
446	W8	0	forest	960.339	661.303	281.064	1187	16-25	S	26-50	no	yes	yes	no	pinkish gray	sandy	5.8
447	W8	0	forest	1935.25	168.582	1313.22	1494	26-35	SW	26-50	no	yes	yes	Yes	black	clay	5.7
448	W8	0	forest	1047.45	547.242	179.874	1194	26-35	SE	51-75	no	yes	yes	Yes	weak red	silt	5.8
449	W8	0	forest	1599.7	556.542	542.493	1354	26-35	NW	51-75	no	yes	no	Yes	yellowish red	silt	6.1
450	W8	0	forest	1038.95	706.09	338.7	1165	16-25	N	>75	no	yes	yes	Yes	light reddish brown	sandy	6.3
451	W8	0	forest	1518.27	532.993	744.845	794	26-35	NW	51-75	no	yes	no	Yes	yellowish red	silt	6.2
452	W8	0	farmland	2599.1	1064.38	500.501	783	26-35	NE	51-75	no	yes	yes	Yes	light reddish brown	sandy	6.4
453	W8	0	farmland	1466.42	524.794	729.684	765	26-35	NE	51-75	no	yes	yes	Yes	light reddish brown	sandy	6.8
454	W8	0	farmland	1485.13	513.607	749.273	791	16-25	NW	51-75	no	yes	no	Yes	dark brown	clay	7.3
455	W8	0	forest	2529.36	621.999	139.924	622	16-25	W	51-75	no	yes	no	Yes	dark brown	clay	6.9
456	W8	0	forest	1571.05	560.614	744.32	816	>35	E	51-75	no	yes	no	Yes	brown	clay	7.3
457	W8	0	forest	1559.81	537.814	761.112	819	>35	SE	>75	no	yes	yes	Yes	brown	clay	7.4
458	W7	0	farmland	1816.45	759.777	710.994	829	26-35	SE	>75	no	no	no	Yes	light reddish brown	silt	7.5
459	W7	0	farmland	2241.6	1120.6	589.517	684	26-35	S	51-75	no	no	no	Yes	gray	clay	7.3
460	W7	0	forest	1365.74	328.066	895.596	783	26-35	NE	51-75	no	no	yes	Yes	gray	clay	7.3
461	W7	0	forest	1369.44	362.385	861.97	767	26-35	N	51-75	no	no	no	Yes	pinkish gray	sandy	7.5
462	W7	0	forest	1417.72	407.148	831.485	786	>35	E	26-50	no	no	yes	Yes	light reddish brown	sandy	7.6
463	W7	0	forest	1450.94	382.914	867.635	819	16-25	NW	26-50	no	no	yes	Yes	pinkish gray	sandy	7.4
464	W7	0	forest	2606.99	946.954	430.686	707	16-25	E	>75	no	no	yes	Yes	pinkish gray	sandy	7.7
465	W7	0	forest	1435.16	482.943	760.346	762	16-25	SW	26-50	no	no	yes	Yes	brown	sandy	8.1
466	W7	0	forest	1478.38	436.874	824.221	812	>35	SE	26-50	no	no	no	Yes	yellowish red	silt	7.9
467	W7	0	forest	1485.13	513.607	749.273	791	>35	W	>75	no	yes	yes	Yes	yellowish red	silt	7.8
468	W7	0	forest	1559.81	537.814	761.112	819	26-35	NW	>75	no	yes	yes	no	pinkish gray	sandy	7.9
469	W7	0	forest	1549.8	498.437	795.298	830	26-35	E	>75	no	yes	no	no	yellowish red	silt	8.1
470	W7	0	forest	1565.04	472.431	829.118	844	26-35	SW	51-75	no	yes	yes	no	dark brown	clay	8.2
471	W7	0	forest	1559.81	537.814	761.112	819	16-25	W	51-75	no	yes	yes	no	dark brown	clay	8.2
472	W7	0	forest	1513.03	596.484	676.962	747	16-25	W	51-75	no	yes	yes	no	yellowish red	silt	7.8
