# Supplementary material for: Habitat and Anthropogenic Determinants of Chinese Pangolin (Manis pentadactyla) Burrow Occupancy in Udayapur, Eastern Nepal: Implications for Site‐Specific Conservation
Source: Ecol Evol. 2025 Jun 4;15(6):e71493. doi: 10.1002/ece3.71493 (PMC12134491; doi:10.1002/ece3.71493)
Supplement: Supplementary file 2 — Data S2. [file ECE3-15-e71493-s002.xlsx]

## Sheet: Sheet1
	Appendix B (Supplementary File)
	Burrow categroization and burrow opening diameter data
S.N.	Habitat type	Burrow type	Burrow Opening Diameter (cm)
1	Forest	feeding burrow	23.876
2	Forest	feeding burrow	15.24
3	Forest	feeding burrow	12.954
4	Forest	feeding burrow	18.796
5	Forest	feeding burrow	15.24
6	Forest	feeding burrow	18.288
7	Forest	resting burrow	15.494
8	Forest	feeding burrow	12.954
9	Forest	resting burrow	34.544
10	Forest	feeding burrow	15.494
11	Forest	resting burrow	18.034
12	Forest	feeding burrow	16.002
13	Forest	feeding burrow	20.32
14	Forest	feeding burrow	22.098
15	Forest	feeding burrow	16.51
16	Forest	feeding burrow	18.034
17	Forest	feeding burrow	16.002
18	Forest	feeding burrow	12.954
19	Forest	feeding burrow	18.034
20	Forest	feeding burrow	20.066
21	Forest	feeding burrow	16.51
22	Forest	feeding burrow	12.7
23	Forest	feeding burrow	13.97
24	Forest	feeding burrow	15.494
25	Forest	feeding burrow	15.24
26	Forest	feeding burrow	20.32
27	Forest	feeding burrow	15.748
28	Forest	feeding burrow	13.97
29	Forest	feeding burrow	12.7
30	Forest	feeding burrow	15.24
31	Forest	feeding burrow	16.256
32	Forest	feeding burrow	20.574
33	Forest	feeding burrow	19.558
34	Forest	feeding burrow	14.986
35	Forest	resting burrow	16.51
36	Forest	feeding burrow	15.748
37	Forest	feeding burrow	20.574
38	Forest	resting burrow	20.574
39	Forest	feeding burrow	17.78
40	Forest	resting burrow	16.002
41	Forest	feeding burrow	14.986
42	Farmland	resting burrow	21.844
43	Farmland	feeding burrow	13.97
44	Farmland	feeding burrow	13.462
45	Farmland	feeding burrow	16.256
46	Farmland	feeding burrow	15.748
47	Farmland	feeding burrow	14.478
48	Farmland	resting burrow	20.066
49	Farmland	resting burrow	26.162
50	Farmland	feeding burrow	17.018
51	Farmland	resting burrow	18.542
52	Farmland	feeding burrow	17.272
53	Farmland	feeding burrow	14.986
54	Farmland	resting burrow	22.606
55	Farmland	resting burrow	24.892
56	Farmland	feeding burrow	14.732
57	Farmland	resting burrow	26.924
58	Farmland	feeding burrow	19.304
59	Farmland	feeding burrow	20.574
60	Forest	resting burrow	23.876
61	Forest	resting burrow	19.558
62	Forest	feeding burrow	18.796
63	Forest	resting burrow	25.908
64	Forest	feeding burrow	21.336
65	Forest	feeding burrow	16.764
66	Forest	feeding burrow	13.97
67	Forest	feeding burrow	21.59
68	Forest	feeding burrow	22.098
69	Forest	feeding burrow	14.732
70	Forest	feeding burrow	18.542
71	Forest	feeding burrow	16.002
72	Forest	resting burrow	23.114
73	Forest	feeding burrow	17.272
74	Forest	feeding burrow	17.018
75	Forest	resting burrow	21.59
76	Forest	feeding burrow	13.462
77	Forest	resting burrow	23.876
78	Forest	feeding burrow	12.7
79	Forest	resting burrow	13.716
80	Forest	feeding burrow	16.764
81	Forest	feeding burrow	16.51
82	Forest	resting burrow	23.368
83	Forest	feeding burrow	19.05
84	Forest	feeding burrow	17.78
85	Forest	feeding burrow	14.986
86	Forest	resting burrow	20.574
87	Forest	feeding burrow	14.732
88	Forest	feeding burrow	16.764
89	Forest	feeding burrow	13.462
90	Forest	feeding burrow	12.954
91	Forest	feeding burrow	12.7
92	Forest	feeding burrow	13.462
93	Forest	feeding burrow	14.224
94	Forest	feeding burrow	19.05
95	Forest	feeding burrow	16.256
96	Forest	feeding burrow	14.732
97	Farmland	feeding burrow	14.732
98	Forest	feeding burrow	19.05
99	Forest	feeding burrow	19.558
100	Forest	feeding burrow	14.478
101	Forest	resting burrow	19.812
102	Forest	feeding burrow	22.606
103	Forest	feeding burrow	21.844
104	Forest	feeding burrow	15.24
105	Forest	resting burrow	22.098
106	Forest	feeding burrow	18.796
107	Forest	resting burrow	23.368
108	Forest	feeding burrow	14.986
109	Forest	feeding burrow	21.336
110	Forest	feeding burrow	16.764
111	Forest	feeding burrow	19.05
112	Farmland	feeding burrow	18.034
113	Forest	resting burrow	21.336
114	Forest	resting burrow	13.208
115	Forest	feeding burrow	10.668
116	Farmland	feeding burrow	16.764
117	Farmland	feeding burrow	13.208
118	Farmland	feeding burrow	23.114
119	Forest	feeding burrow	13.716
120	Forest	feeding burrow	14.224
121	Forest	resting burrow	25.654
122	Forest	feeding burrow	25.4
123	Forest	feeding burrow	23.368
124	Forest	resting burrow	14.986
